# Supplementary material for: Assessing Repeated Urinary Proline Betaine Measures as a Biomarker of Usual Citrus Intake during Pregnancy: Sources of Within-Person Variation and Correlation with Reported Intake
Source: Metabolites. 2023 Aug 2;13(8):904. doi: 10.3390/metabo13080904 (PMC10456298; doi:10.3390/metabo13080904)
Supplement: Supplementary file 1 [file metabolites-13-00904-s001.zip]

Archive with 1 entries (1 files):
- metabolites-2506227-supplementary.pdf
